# Supplementary material for: Exploring Multi-Target Therapeutic Strategies for Glioblastoma via Endogenous Network Modeling
Source: Int J Mol Sci. 2025 Apr 1;26(7):3283. doi: 10.3390/ijms26073283 (PMC11989339; doi:10.3390/ijms26073283)
Supplement: Supplementary file 1 [file ijms-26-03283-s001.zip]

Archive with 1 entries (1 files):
- ijms-3452418-supplementary.xlsx
