# Supplementary material for: Exploring Multi-Target Therapeutic Strategies for Glioblastoma via Endogenous Network Modeling
Source: Int J Mol Sci. 2025 Apr 1;26(7):3283. doi: 10.3390/ijms26073283 (PMC11989339; doi:10.3390/ijms26073283)
Supplement: Supplementary file 1 [file ijms-26-03283-s001.zip › ijms-3452418-supplementary.xlsx]

## Sheet: Glioma_ENT
Module		Gene	Actived By	Inhibited By	ODE
RTK	x(1)	EGFR	HIF		d(x1)/dt=-x(26)*x(1)+10*x(12)^3/(1+10*x(12)^3)
AKT	x(2)	Akt	EGFR;Ras	PTEN;CDKN2A	d(x2)/dt=-x(27)*x(2)+10*(x(1)^3+x(4)^3)/(1+10*(x(1)^3+x(4)^3))/(1+10*(x(3)^3+x(9)^3))
AKT	x(3)	PTEN	P53	NF-kB	d(x3)/dt=-x(28)*x(3)+10*x(8)^3/(1+10*x(8)^3)/(1+10*x(13)^3)
RAS	x(4)	Ras	EGFR;Notch		d(x4)/dt=-x(29)*x(4)+10*(x(1)^3+x(17)^3)/(1+10*(x(1)^3+x(17)^3))
NF-kB	x(5)	IkB	NF-kB		d(x5)/dt=-x(30)*x(5)+10*x(13)^3/(1+10*x(13)^3)
P53	x(6)	P21	Rb;P53	Akt	d(x6)/dt=-x(31)*x(6)+10*(x(8)^3+x(11)^3)/(1+10*(x(8)^3+x(11)^3))/(1+10*x(2)^3)
P53	x(7)	MDM2	Akt	P53;CDKN2A	d(x7)/dt=-x(32)*x(7)+10*x(2)^3/(1+10*x(2)^3)/(1+10*(x(8)^3+x(9)^3))
P53	x(8)	P53	HIF;PTEN	Akt;MDM2	d(x8)/dt=-x(33)*x(8)+10*(x(3)^3+x(12)^3)/(1+10*(x(3)^3+x(12)^3))/(1+10*(x(2)^3+x(7)^3))
Senescence	x(9)	CDKN2A	Rb;P53	Akt	d(x9)/dt=-x(34)*x(9)+10*(x(8)^3+x(11)^3)/(1+10*(x(8)^3+x(11)^3))/(1+10*x(2)^3)
Cycle	x(10)	CDK4	Akt;NF-kB	P21;CDKN2A	d(x10)/dt=-x(35)*x(10)+10*(x(2)^3+x(13)^3)/(1+10*(x(2)^3+x(13)^3))/(1+10*(x(6)^3+x(9)^3))
Cycle	x(11)	Rb	P21	CDK4	d(x11)/dt=-x(36)*x(11)+10*x(6)^3/(1+10*x(6)^3)/(1+10*x(10)^3)
HIF	x(12)	HIF	Akt;NF-kB	P53;PTEN	d(x12)/dt=-x(37)*x(12)+10*(x(2)^3+x(13)^3)/(1+10*(x(2)^3+x(13)^3))/(1+10*(x(3)^3+x(8)^3))
NF-kB	x(13)	NF-kB	EGFR;Pros;NFIA	P53;IkB	d(x13)/dt=-x(38)*x(13)+10*(x(1)^3+x(18)^3+x(19)^3)/(1+10*(x(1)^3+x(18)^3+x(19)^3))/(1+10*(x(5)^3+x(8)^3))
Differentiation	x(14)	Olig	Sox10		d(x14)/dt=-x(39)*x(14)+10*x(16)^3/(1+10*x(16)^3)
Differentiation	x(15)	Sox9	Notch;Sox9	Sox10	d(x15)/dt=-x(40)*x(15)+10*(x(15)^3+x(17)^3)/(1+10*(x(15)^3+x(17)^3))/(1+10*x(16)^3)
Differentiation	x(16)	Sox10	Sox9;Olig;Sox10	NFIA	d(x16)/dt=-x(41)*x(16)+10*(x(14)^3+x(15)^3+x(16)^3)/(1+10*(x(14)^3+x(15)^3+x(16)^3))/(1+10*x(19)^3)
Differentiation	x(17)	Notch	Pros;Ras;HIF		d(x17)/dt=-x(42)*x(17)+10*(x(4)^3+x(12)^3+x(18)^3)/(1+10*(x(4)^3+x(12)^3+x(18)^3))
Differentiaion	x(18)	Pros	Notch;NF-kB;HIF		d(x18)/dt=-x(43)*x(18)+10*(x(12)^3+x(13)^3+x(17)^3)/(1+10*(x(12)^3+x(13)^3+x(17)^3))
Differentiaion	x(19)	NFIA	Sox9;NF-kB;Notch	Sox10	d(x19)/dt=-x(44)*x(19)+10*(x(13)^3+x(15)^3+x(17)^3)/(1+10*(x(13)^3+x(15)^3+x(17)^3))/(1+10*x(16)^3)
Apoptosis	x(20)	BAD	Ras	Akt	d(x20)/dt=-x(45)*x(20)+10*x(4)^3/(1+10*x(4)^3)/(1+10*x(2)^3)
Apoptosis	x(21)	BAX	BAD	Bcl2;	d(x21)/dt=-x(46)*x(21)+10*x(20)^3/(1+10*x(20)^3)/(1+10*x(22)^3)
Apoptosis	x(22)	Bcl2	NF-kB	Ras;BAD;CASP3;P53	d(x22)/dt=-x(47)*x(22)+10*x(13)^3/(1+10*x(13)^3)/(1+10*(x(4)^3+x(8)^3+x(20)^3+x(23)^3))
Apoptosis	x(23)	CASP3	CASP9	XIAP	d(x23)/dt=-x(48)*x(23)+10*x(24)^3/(1+10*x(24)^3)/(1+10*x(25)^3)
Apoptosis	x(24)	CASP9	BAX;CASP3	Akt;XIAP;Bcl2	d(x24)/dt=-x(49)*x(24)+10*(x(21)^3+x(23)^3)/(1+10*(x(21)^3+x(23)^3))/(1+10*(x(2)^3+x(22)^3+x(25)^3))
Apoptosis	x(25)	XIAP	NF-kB	BAX;P53	d(x25)/dt=-x(50)*x(25)+10*x(13)^3/(1+10*x(13)^3)/(1+10*(x(8)^3+x(21)^3))
	x(26)	η-EGFR			d(x26)/dt=1.5*(2*x(26)*x(1)*(-x(26)*x(1)+10*x(12)^3/(1+10*x(12)^3))+(-x(26)*x(1)+10*x(12)^3/(1+10*x(12)^3))^2)
	x(27)	η-Akt			d(x27)/dt=1.5*(2*x(27)*x(2)*(-x(27)*x(2)+10*(x(1)^3+x(4)^3)/(1+10*(x(1)^3+x(4)^3))/(1+10*(x(3)^3+x(9)^3)))+(-x(27)*x(2)+10*(x(1)^3+x(4)^3)/(1+10*(x(1)^3+x(4)^3))/(1+10*(x(3)^3+x(9)^3)))^2)
	x(28)	η-PTEN			d(x28)/dt=1.5*(2*x(28)*x(3)*(-x(28)*x(3)+10*x(8)^3/(1+10*x(8)^3)/(1+10*x(13)^3))+(-x(28)*x(3)+10*x(8)^3/(1+10*x(8)^3)/(1+10*x(13)^3))^2)
	x(29)	η-Ras			d(x29)/dt=1.5*(2*x(29)*x(4)*(-x(29)*x(4)+10*(x(1)^3+x(17)^3)/(1+10*(x(1)^3+x(17)^3)))+(-x(29)*x(4)+10*(x(1)^3+x(17)^3)/(1+10*(x(1)^3+x(17)^3)))^2)
	x(30)	η-IkB			d(x30)/dt=1.5*(2*x(30)*x(5)*(-x(30)*x(5)+10*x(13)^3/(1+10*x(13)^3))+(-x(30)*x(5)+10*x(13)^3/(1+10*x(13)^3))^2)
	x(31)	η-P21			d(x31)/dt=1.5*(2*x(31)*x(6)*(-x(31)*x(6)+10*(x(8)^3+x(11)^3)/(1+10*(x(8)^3+x(11)^3))/(1+10*x(2)^3))+(-x(31)*x(6)+10*(x(8)^3+x(11)^3)/(1+10*(x(8)^3+x(11)^3))/(1+10*x(2)^3))^2)
	x(32)	η-MDM2			d(x32)/dt=1.5*(2*x(32)*x(7)*(-x(32)*x(7)+10*x(2)^3/(1+10*x(2)^3)/(1+10*(x(8)^3+x(9)^3)))+(-x(32)*x(7)+10*x(2)^3/(1+10*x(2)^3)/(1+10*(x(8)^3+x(9)^3)))^2)
	x(33)	η-P53			d(x33)/dt=1.5*(2*x(33)*x(8)*(-x(33)*x(8)+10*(x(3)^3+x(12)^3)/(1+10*(x(3)^3+x(12)^3))/(1+10*(x(2)^3+x(7)^3)))+(-x(33)*x(8)+10*(x(3)^3+x(12)^3)/(1+10*(x(3)^3+x(12)^3))/(1+10*(x(2)^3+x(7)^3)))^2)
	x(34)	η-CDKN2A			d(x34)/dt=1.5*(2*x(34)*x(9)*(-x(34)*x(9)+10*(x(8)^3+x(11)^3)/(1+10*(x(8)^3+x(11)^3))/(1+10*x(2)^3))+(-x(34)*x(9)+10*(x(8)^3+x(11)^3)/(1+10*(x(8)^3+x(11)^3))/(1+10*x(2)^3))^2)
	x(35)	η-CDK4			d(x35)/dt=1.5*(2*x(35)*x(10)*(-x(35)*x(10)+10*(x(2)^3+x(13)^3)/(1+10*(x(2)^3+x(13)^3))/(1+10*(x(6)^3+x(9)^3)))+(-x(35)*x(10)+10*(x(2)^3+x(13)^3)/(1+10*(x(2)^3+x(13)^3))/(1+10*(x(6)^3+x(9)^3)))^2)
	x(36)	η-Rb			d(x36)/dt=1.5*(2*x(36)*x(11)*(-x(36)*x(11)+10*x(6)^3/(1+10*x(6)^3)/(1+10*x(10)^3))+(-x(36)*x(11)+10*x(6)^3/(1+10*x(6)^3)/(1+10*x(10)^3))^2)
	x(37)	η-HIF			d(x37)/dt=1.5*(2*x(37)*x(12)*(-x(37)*x(12)+10*(x(2)^3+x(13)^3)/(1+10*(x(2)^3+x(13)^3))/(1+10*(x(3)^3+x(8)^3)))+(-x(37)*x(12)+10*(x(2)^3+x(13)^3)/(1+10*(x(2)^3+x(13)^3))/(1+10*(x(3)^3+x(8)^3)))^2)
	x(38)	η-NF-kB			d(x38)/dt=1.5*(2*x(38)*x(13)*(-x(38)*x(13)+10*(x(1)^3+x(18)^3+x(19)^3)/(1+10*(x(1)^3+x(18)^3+x(19)^3))/(1+10*(x(5)^3+x(8)^3)))+(-x(38)*x(13)+10*(x(1)^3+x(18)^3+x(19)^3)/(1+10*(x(1)^3+x(18)^3+x(19)^3))/(1+10*(x(5)^3+x(8)^3)))^2)
	x(39)	η-Olig			d(x39)/dt=1.5*(2*x(39)*x(14)*(-x(39)*x(14)+10*x(16)^3/(1+10*x(16)^3))+(-x(39)*x(14)+10*x(16)^3/(1+10*x(16)^3))^2)
	x(40)	η-Sox9			d(x40)/dt=1.5*(2*x(40)*x(15)*(-x(40)*x(15)+10*(x(15)^3+x(17)^3)/(1+10*(x(15)^3+x(17)^3))/(1+10*x(16)^3))+(-x(40)*x(15)+10*(x(15)^3+x(17)^3)/(1+10*(x(15)^3+x(17)^3))/(1+10*x(16)^3))^2)
	x(41)	η-Sox10			d(x41)/dt=1.5*(2*x(41)*x(16)*(-x(41)*x(16)+10*(x(14)^3+x(15)^3+x(16)^3)/(1+10*(x(14)^3+x(15)^3+x(16)^3))/(1+10*x(19)^3))+(-x(41)*x(16)+10*(x(14)^3+x(15)^3+x(16)^3)/(1+10*(x(14)^3+x(15)^3+x(16)^3))/(1+10*x(19)^3))^2)
	x(42)	η-Notch			d(x42)/dt=1.5*(2*x(42)*x(17)*(-x(42)*x(17)+10*(x(4)^3+x(12)^3+x(18)^3)/(1+10*(x(4)^3+x(12)^3+x(18)^3)))+(-x(42)*x(17)+10*(x(4)^3+x(12)^3+x(18)^3)/(1+10*(x(4)^3+x(12)^3+x(18)^3)))^2)
	x(43)	η-Pros			d(x43)/dt=1.5*(2*x(43)*x(18)*(-x(43)*x(18)+10*(x(12)^3+x(13)^3+x(17)^3)/(1+10*(x(12)^3+x(13)^3+x(17)^3)))+(-x(43)*x(18)+10*(x(12)^3+x(13)^3+x(17)^3)/(1+10*(x(12)^3+x(13)^3+x(17)^3)))^2)
	x(44)	η-NFIA			d(x44)/dt=1.5*(2*x(44)*x(19)*(-x(44)*x(19)+10*(x(13)^3+x(15)^3+x(17)^3)/(1+10*(x(13)^3+x(15)^3+x(17)^3))/(1+10*x(16)^3))+(-x(44)*x(19)+10*(x(13)^3+x(15)^3+x(17)^3)/(1+10*(x(13)^3+x(15)^3+x(17)^3))/(1+10*x(16)^3))^2)
	x(45)	η-BAD			d(x45)/dt=1.5*(2*x(45)*x(20)*(-x(45)*x(20)+10*x(4)^3/(1+10*x(4)^3)/(1+10*x(2)^3))+(-x(45)*x(20)+10*x(4)^3/(1+10*x(4)^3)/(1+10*x(2)^3))^2)
	x(46)	η-BAX			d(x46)/dt=1.5*(2*x(46)*x(21)*(-x(46)*x(21)+10*x(20)^3/(1+10*x(20)^3)/(1+10*x(22)^3))+(-x(46)*x(21)+10*x(20)^3/(1+10*x(20)^3)/(1+10*x(22)^3))^2)
	x(47)	η-Bcl2			d(x47)/dt=1.5*(2*x(47)*x(22)*(-x(47)*x(22)+10*x(13)^3/(1+10*x(13)^3)/(1+10*(x(4)^3+x(8)^3+x(20)^3+x(23)^3)))+(-x(47)*x(22)+10*x(13)^3/(1+10*x(13)^3)/(1+10*(x(4)^3+x(8)^3+x(20)^3+x(23)^3)))^2)
	x(48)	η-CASP3			d(x48)/dt=1.5*(2*x(48)*x(23)*(-x(48)*x(23)+10*x(24)^3/(1+10*x(24)^3)/(1+10*x(25)^3))+(-x(48)*x(23)+10*x(24)^3/(1+10*x(24)^3)/(1+10*x(25)^3))^2)
	x(49)	η-CASP9			d(x49)/dt=1.5*(2*x(49)*x(24)*(-x(49)*x(24)+10*(x(21)^3+x(23)^3)/(1+10*(x(21)^3+x(23)^3))/(1+10*(x(2)^3+x(22)^3+x(25)^3)))+(-x(49)*x(24)+10*(x(21)^3+x(23)^3)/(1+10*(x(21)^3+x(23)^3))/(1+10*(x(2)^3+x(22)^3+x(25)^3)))^2)
	x(50)	η-XIAP			d(x50)/dt=1.5*(2*x(50)*x(25)*(-x(50)*x(25)+10*x(13)^3/(1+10*x(13)^3)/(1+10*(x(8)^3+x(21)^3)))+(-x(50)*x(25)+10*x(13)^3/(1+10*x(13)^3)/(1+10*(x(8)^3+x(21)^3)))^2)]
Alternative_Form
Target	Source	Effect	experimental evidence
EGFR	HIF	active	10.1038/nature12080
Akt	EGFR	active	10.1016/j.cell.2017.04.001
Akt	Ras	active	10.1038/nrclinonc.2018.28	10.1177/1947601911408079
Akt	PTEN	inhibit	10.1038/nrd4204
Akt	CDKN2A	inhibit	10.1136/gut.2010.220020	10.1016/j.cbi.2014.08.011
PTEN	P53	active	10.1038/nature03918
PTEN	NF-kB	inhibit	10.1128/MCB.24.3.1007-1021.2004
Ras	EGFR	active	10.1038/sj.onc.1204082	10.1038/sj.onc.1204082
Ras	Notch	active	10.1186/1476-4598-8-128	10.1101/gad.243717.114
IkB	NF-kB	active	10.1038/sj.onc.1203239	10.1016/s0167-5699(97)01197-3	10.1016/j.bbaexp.2003.09.001
P21	Rb	active	10.1128/MCB.21.11.3616-3631.2001
P21	P53	active	10.1128/MCB.19.1.1	10.1158/0008-5472.CAN-04-3995
P21	Akt	inhibit	10.1101/gad.13.12.1501
MDM2	Akt	active	10.1002/biof.1433
MDM2	P53	inhibit	10.1016/j.biocel.2007.03.022
MDM2	CDKN2A	inhibit	10.1158/1541-7786.MCR-18-0017
P53	HIF	active	10.1007/s00018-008-8224-x
P53	PTEN	active	10.1016/s1097-2765(01)00323-9	10.1242/jcs.00739
P53	Akt	inhibit	10.1074/jbc.273.32.19925	10.1016/j.cell.2007.06.009
P53	MDM2	inhibit	10.1016/j.cell.2017.08.028
CDKN2A	Rb	active	10.1111/pin.13279	10.1002/ijc.27316
CDKN2A	P53	active	10.1038/nrc.2016.138
CDKN2A	Akt	inhibit	10.1089/ars.2010.3419	10.1016/j.tibs.2014.02.003
CDK4	Akt	active	10.1038/nrc.2016.138
CDK4	NF-kB	active	10.1016/j.bbrc.2011.06.177	10.1186/1423-0127-20-3
CDK4	P21	inhibit	10.1038/366701a0
CDK4	CDKN2A	inhibit	10.1158/1541-7786.MCR-13-0350	10.1038/nrc.2016.138
Rb	P21	active	10.1038/s41418-022-00988-z
Rb	CDK4	inhibit	10.1038/35008695
HIF	Akt	active	10.1200/JCO.2004.01.103	10.1023/a:1026544214667
HIF	NF-kB	active	10.1038/emm.2004.1
HIF	P53	inhibit	10.1023/a:1026544214667	10.1007/s00018-008-8224-x
HIF	PTEN	inhibit	10.1101/gad.14.4.391
NF-kB	EGFR	active	10.1016/j.molmed.2015.04.001
NF-kB	Pros	active	10.1371/journal.pbio.1001133
NF-kB	NFIA	active	10.1093/neuonc/now233
NF-kB	P53	inhibit	10.1016/j.ccell.2024.04.009	10.1007/s00018-008-8224-x
NF-kB	IkB	inhibit	10.1038/sj.onc.1203239	10.1016/s0167-5699(97)01197-3	10.1016/j.bbaexp.2003.09.001
Olig	Sox10	active	10.1016/j.tins.2019.01.002
Sox9	Notch	active	10.1038/s41583-018-0014-3
Sox9	Sox9	active	10.1016/j.semcdb.2016.08.013
Sox9	Sox10	inhibit	10.15252/embr.201846635
Sox10	Sox9	active	10.1016/j.semcdb.2016.08.013
Sox10	Olig	active	10.1007/s00441-014-1909-6	10.1016/j.tins.2019.01.002
Sox10	Sox10	active	10.1016/j.tins.2019.01.002
Sox10	NFIA	inhibit	10.1038/nn.3790
Notch	Pros	active	10.1371/journal.pbio.1001133	10.1016/j.conb.2017.10.011
Notch	Ras	active	10.1895/wormbook.1.80.1	10.1101/gad.1330605
Notch	HIF	active	10.3390/ijms19072011
Pros	Notch	active	10.1371/journal.pbio.1001133	10.1016/j.conb.2017.10.011
Pros	NF-kB	active	10.1371/journal.pbio.1001133
Pros	HIF	active	10.1080/13813455.2018.1459728
NFIA	Sox9	active	10.1007/s00441-014-1909-6
NFIA	NF-kB	active	10.1093/neuonc/now233
NFIA	Notch	active	10.1016/j.devcel.2008.12.014
NFIA	Sox10	inhibit	10.1038/nn.3790
BAD	Ras	active	10.1002/ijc.22917
BAD	Akt	inhibit	10.1200/JCO.2004.01.103	10.1038/nrm3290
BAX	BAD	active	10.1128/MCB.20.3.929-935.2000
BAX	Bcl2	inhibit	10.1093/molehr/4.12.1099
Bcl2	NF-kB	active	10.1128/MCB.19.9.5923	10.1038/ni0302-221
Bcl2	Ras	inhibit	10.1038/sj.onc.1204614
Bcl2	BAD	inhibit	10.1038/nrc883
Bcl2	CASP3	inhibit	10.1146/annurev.cellbio.15.1.269
Bcl2	P53	inhibit	10.1038/s41580-018-0089-8
CASP3	CASP9	active	10.1016/s0962-8924(01)02173-0
CASP3	XIAP	inhibit	10.1128/MMBR.64.4.821-846.2000	10.1146/annurev.cellbio.15.1.269	10.1074/jbc.M204783200
CASP9	BAX	active	10.1128/MCB.20.3.929-935.2000
CASP9	CASP3	active	10.1038/sj.cdd.4400476
CASP9	Akt	inhibit	10.1126/science.282.5392.1318
CASP9	XIAP	inhibit	10.1093/emboj/17.8.2215
CASP9	Bcl2	inhibit	10.1073/pnas.94.13.6939
XIAP	NF-kB	active	10.1101/gad.13.3.239	10.1016/s1097-2765(01)00380-x	10.1038/sj.onc.1203239
XIAP	BAX	inhibit	10.1038/nrc883
XIAP	P53	inhibit	10.1038/sj.onc.1207116

## Sheet: cancer rate(PC1<1)
target = 0		target = 1		target = 2		target = 3
treatment	cancer rate	treatment	cancer rate	treatment	cancer rate	treatment	cancer rate
NA	0.283152	Cure_ Akt=0_	0.0228554	Cure_ Akt=0_P53=1_	0	Cure_ NF-kB=0_CDKN2A=1_P53=1_	0
		Cure_ CDKN2A=1_	0.0406425	Cure_ P21=1_Akt=0_	0.00803213	Cure_ Akt=0_Bcl2=0_P53=1_	0
		Cure_ P53=1_	0.060925	Cure_ CDKN2A=1_PTEN=1_	0.0124224	Cure_ CDKN2A=1_P53=1_Ras=1_	0
		Cure_ PTEN=1_	0.075638	Cure_ Akt=0_Bcl2=1_	0.0127459	Cure_ PTEN=1_Notch=1_P53=1_	0
		Cure_ HIF=0_	0.25152	Cure_ Akt=0_BAD=1_	0.0132623	Cure_ PTEN=1_Rb=1_NF-kB=0_	0
		Cure_ BAD=0_	0.255531	Cure_ Akt=0_Notch=1_	0.013443	Cure_ Sox10=0_P53=1_Akt=0_	0
		Cure_ Rb=1_	0.258379	Cure_ Akt=0_XIAP=1_	0.0134471	Cure_ NF-kB=0_PTEN=1_Akt=0_	0
		Cure_ BAX=0_	0.268571	Cure_ Akt=0_Sox9=1_	0.0140478	Cure_ BAD=1_CDKN2A=1_NF-kB=0_	0
		Cure_ IkB=1_	0.26933	Cure_ Pros=1_Akt=0_	0.0144564	Cure_ CDKN2A=1_Notch=1_PTEN=1_	0.000767106
		Cure_ P21=1_	0.270895	Cure_ Olig=1_Akt=0_	0.0145655	Cure_ Akt=0_BAX=1_CDKN2A=1_	0.000937793
		Cure_ Notch=1_	0.276662	Cure_ BAD=0_Akt=0_	0.0146498	Cure_ Ras=1_Rb=1_PTEN=1_	0.00124688
		Cure_ NF-kB=0_	0.279458	Cure_ XIAP=0_Akt=0_	0.0147487	Cure_ P21=1_PTEN=1_Bcl2=0_	0.00137889
		Cure_ Ras=0_	0.280833	Cure_ NFIA=1_Akt=0_	0.0148654	Cure_ Olig=1_NF-kB=0_CDKN2A=1_	0.0017331
		Cure_ Sox9=0_	0.281101	Cure_ Akt=0_Sox10=1_	0.0151485	Cure_ P53=1_XIAP=1_PTEN=1_	0.00349067
		Cure_ Sox10=0_	0.28125	Cure_ EGFR=1_Akt=0_	0.015943	Cure_ PTEN=0_Rb=1_PTEN=1_	0.0043894
		Cure_ Olig=1_	0.284257	Cure_ Olig=0_Akt=0_	0.0167637	Cure_ PTEN=1_Pros=1_MDM2=0_	0.00482565
		Cure_ Bcl2=0_	0.285454	Cure_ CDKN2A=1_NF-kB=0_	0.0323423	Cure_ P53=1_Bcl2=1_PTEN=1_	0.0059786
		Cure_ MDM2=0_	0.290554	Cure_ Ras=0_CDKN2A=1_	0.036393	Cure_ CASP9=1_Ras=1_Akt=0_	0.0073193
		Cure_ BAX=1_	0.298535	Cure_ CDKN2A=1_BAX=0_	0.0372885	Cure_ EGFR=1_CDKN2A=1_BAX=1_	0.00791727
		Cure_ CASP9=0_	0.302565	Cure_ CDKN2A=1_Sox10=1_	0.0380194	Cure_ PTEN=1_NF-kB=0_Notch=1_	0.00955691
		Cure_ EGFR=0_	0.302606	Cure_ NFIA=1_CDKN2A=1_	0.039053	Cure_ HIF=0_CASP9=1_PTEN=1_	0.0101952
		Cure_ Pros=0_	0.312457	Cure_ EGFR=1_CDKN2A=1_	0.0415026	Cure_ Akt=0_CASP9=1_Sox9=1_	0.0109307
		Cure_ XIAP=0_	0.316876	Cure_ P53=1_MDM2=0_	0.0496325	Cure_ CDKN2A=1_Sox10=1_Rb=1_	0.0117099
		Cure_ CDK4=0_	0.334532	Cure_ P53=1_Ras=0_	0.0541962	Cure_ PTEN=1_Bcl2=0_HIF=0_	0.0130719
		Cure_ Sox9=1_	0.336002	Cure_ PTEN=1_MDM2=0_	0.0574932	Cure_ CASP9=1_P53=1_NF-kB=0_	0.0146056
		Cure_ Olig=0_	0.343826	Cure_ P53=1_XIAP=0_	0.0590611	Cure_ PTEN=1_Pros=0_MDM2=0_	0.0147224
		Cure_ CASP9=1_	0.345996	Cure_ P21=1_P53=1_	0.0616771	Cure_ HIF=0_Akt=0_Ras=1_	0.0159337
		Cure_ Pros=1_	0.347452	Cure_ P53=1_Pros=1_	0.0619067	Cure_ PTEN=1_Sox9=0_Notch=1_	0.0169862
		Cure_ CASP3=1_	0.349828	Cure_ P53=1_Rb=1_	0.0634102	Cure_ Sox10=1_Rb=1_Akt=0_	0.0171465
		Cure_ Sox10=1_	0.350138	Cure_ P53=1_Sox9=0_	0.064223	Cure_ NFIA=0_Olig=1_PTEN=1_	0.0179949
		Cure_ NFIA=0_	0.354759	Cure_ NFIA=0_P53=1_	0.0652372	Cure_ Ras=1_CDKN2A=1_Olig=1_	0.0183216
		Cure_ Ras=1_	0.357612	Cure_ P53=1_Bcl2=0_	0.0656765	Cure_ XIAP=0_PTEN=1_NFIA=1_	0.0193915
		Cure_ P21=0_	0.357772	Cure_ NFIA=1_P53=1_	0.0660882	Cure_ NF-kB=0_P53=1_CASP9=1_	0.0197044
		Cure_ BAD=1_	0.364379	Cure_ P53=1_Sox10=0_	0.0668282	Cure_ CASP9=1_P53=1_MDM2=0_	0.0203976
		Cure_ HIF=1_	0.36664	Cure_ EGFR=1_P53=1_	0.0681841	Cure_ XIAP=0_BAX=0_PTEN=1_	0.0210507
		Cure_ NFIA=1_	0.378773	Cure_ Olig=0_P53=1_	0.0714936	Cure_ CDKN2A=1_Ras=1_Sox9=1_	0.0210991
		Cure_ EGFR=1_	0.380816	Cure_ PTEN=1_BAD=0_	0.0912072	Cure_ NFIA=0_CDKN2A=1_Bcl2=0_	0.0217051
		Cure_ CASP3=0_	0.383119	Cure_ CDKN2A=0_Akt=0_	0.0934898	Cure_ PTEN=1_HIF=0_NFIA=1_	0.0259896
		Cure_ IkB=0_	0.398067	Cure_ PTEN=1_Olig=1_	0.103403	Cure_ HIF=0_Akt=0_Sox10=0_	0.026149
		Cure_ Rb=0_	0.422422	Cure_ PTEN=1_Pros=0_	0.105475	Cure_ P21=1_Akt=0_MDM2=0_	0.0271508
		Cure_ Notch=0_	0.44538	Cure_ PTEN=1_XIAP=0_	0.107618	Cure_ Akt=0_P21=0_P21=1_	0.0273887
		Cure_ PTEN=0_	0.46678	Cure_ HIF=1_PTEN=1_	0.10765	Cure_ NFIA=1_NFIA=0_CDKN2A=1_	0.0288364
		Cure_ CDK4=1_	0.481997	Cure_ PTEN=1_Notch=0_	0.109441	Cure_ BAX=0_PTEN=1_NFIA=0_	0.0304329
		Cure_ NF-kB=1_	0.482784	Cure_ Pros=1_PTEN=1_	0.109619	Cure_ Akt=0_Sox10=1_MDM2=0_	0.0322905
		Cure_ P53=0_	0.484008	Cure_ PTEN=1_BAX=1_	0.111145	Cure_ Pros=0_CDKN2A=1_BAD=1_	0.033277
		Cure_ XIAP=1_	0.489325	Cure_ PTEN=1_NFIA=0_	0.112153	Cure_ P53=1_BAX=1_Pros=1_	0.0332992
		Cure_ Bcl2=1_	0.526057	Cure_ PTEN=1_Rb=0_	0.141718	Cure_ CDKN2A=0_Akt=0_BAX=1_	0.0340625
		Cure_ CDKN2A=0_	0.533366	Cure_ NF-kB=0_MDM2=0_	0.170078	Cure_ HIF=1_CDKN2A=1_XIAP=0_	0.03502
		Cure_ MDM2=1_	0.61057	Cure_ NF-kB=1_PTEN=1_	0.171923	Cure_ Pros=1_Akt=1_Akt=0_	0.0363636
		Cure_ Akt=1_	0.915315	Cure_ PTEN=1_CDKN2A=0_	0.186661	Cure_ Akt=0_NFIA=1_BAD=1_	0.0366293
				Cure_ NF-kB=0_P21=1_	0.199265	Cure_ HIF=0_NF-kB=0_Ras=0_	0.037037
				Cure_ IkB=1_NF-kB=0_	0.203925	Cure_ Sox9=1_MDM2=0_CDKN2A=1_	0.0377796
				Cure_ BAX=0_NF-kB=0_	0.214107	Cure_ Bcl2=0_BAD=1_P53=1_	0.039068
				Cure_ NF-kB=0_Notch=0_	0.216711	Cure_ HIF=0_PTEN=1_Rb=0_	0.0393586
				Cure_ Bcl2=0_NF-kB=0_	0.219022	Cure_ CDKN2A=1_PTEN=0_XIAP=0_	0.0400059
				Cure_ Notch=1_NF-kB=0_	0.220402	Cure_ BAD=1_HIF=0_MDM2=0_	0.0412311
				Cure_ Rb=1_MDM2=0_	0.22294	Cure_ CDKN2A=0_CDKN2A=1_Olig=0_	0.0412859
				Cure_ NF-kB=0_NF-kB=0_	0.225159	Cure_ IkB=0_BAD=1_Akt=0_	0.0417241
				Cure_ NF-kB=0_Bcl2=0_	0.225323	Cure_ MDM2=0_CDKN2A=1_Sox9=1_	0.0422083
				Cure_ Sox10=1_NF-kB=0_	0.22568	Cure_ Akt=0_Bcl2=0_Akt=0_	0.0439765
				Cure_ XIAP=0_NF-kB=0_	0.225754	Cure_ EGFR=1_IkB=0_PTEN=1_	0.0442763
				Cure_ MDM2=0_XIAP=1_	0.226296	Cure_ HIF=0_MDM2=0_IkB=1_	0.0453012
				Cure_ Bcl2=1_NF-kB=0_	0.226837	Cure_ MDM2=0_Sox10=0_CDKN2A=1_	0.0472542
				Cure_ MDM2=0_Notch=1_	0.228707	Cure_ CDKN2A=1_EGFR=1_Pros=1_	0.048321
				Cure_ XIAP=1_MDM2=0_	0.229964	Cure_ P53=1_Notch=1_NF-kB=0_	0.0537109
				Cure_ BAX=0_Rb=1_	0.230906	Cure_ XIAP=0_HIF=0_IkB=1_	0.0544707
				Cure_ BAD=0_P21=1_	0.234002	Cure_ HIF=0_MDM2=0_CASP9=1_	0.0549769
				Cure_ MDM2=0_Notch=0_	0.23667	Cure_ CDKN2A=1_HIF=0_BAX=0_	0.0554425
				Cure_ XIAP=1_BAD=0_	0.238038	Cure_ HIF=0_MDM2=0_Sox9=1_	0.056338
				Cure_ BAD=0_HIF=1_	0.239074	Cure_ HIF=0_Pros=1_Pros=0_	0.0563464
				Cure_ BAX=0_IkB=1_	0.242773	Cure_ Sox9=1_HIF=0_IkB=1_	0.0597171
				Cure_ Rb=0_Rb=1_	0.244799	Cure_ Olig=1_BAD=1_HIF=0_	0.0600962
				Cure_ MDM2=0_Bcl2=1_	0.247535	Cure_ HIF=0_MDM2=0_Sox10=1_	0.0603514
				Cure_ P21=0_Rb=1_	0.248385	Cure_ XIAP=0_HIF=0_Pros=0_	0.0624639
				Cure_ Rb=1_NFIA=0_	0.249096	Cure_ PTEN=1_Akt=0_P53=0_	0.0647482
				Cure_ BAD=0_Notch=1_	0.249348	Cure_ HIF=0_Sox10=1_Pros=1_	0.0656211
				Cure_ Rb=1_Sox10=0_	0.249458	Cure_ Sox9=0_EGFR=1_CDKN2A=1_	0.0658951
				Cure_ Bcl2=0_BAD=0_	0.253853	Cure_ Olig=1_NFIA=1_Akt=0_	0.067411
				Cure_ Rb=1_P21=0_	0.254034	Cure_ EGFR=1_PTEN=1_NFIA=1_	0.068454
				Cure_ P21=1_Pros=1_	0.254251	Cure_ P53=1_Notch=1_HIF=0_	0.0703485
				Cure_ XIAP=0_P21=1_	0.254527	Cure_ Sox10=0_EGFR=1_PTEN=1_	0.0710547
				Cure_ BAD=0_Pros=1_	0.255933	Cure_ HIF=0_NFIA=0_Bcl2=0_	0.0714286
				Cure_ EGFR=1_Rb=1_	0.25676	Cure_ Bcl2=0_CDKN2A=1_HIF=1_	0.0715361
				Cure_ Ras=0_EGFR=0_	0.256893	Cure_ CDKN2A=1_EGFR=0_CASP9=0_	0.0717732
				Cure_ Pros=1_BAD=0_	0.257492	Cure_ Sox10=1_PTEN=1_Ras=0_	0.0719903
				Cure_ EGFR=1_IkB=1_	0.257692	Cure_ BAD=1_NF-kB=0_HIF=0_	0.0727273
				Cure_ NFIA=1_Rb=1_	0.257821	Cure_ Sox9=0_Ras=1_P53=1_	0.0731707
				Cure_ Pros=0_P21=1_	0.257899	Cure_ IkB=0_MDM2=0_Akt=0_	0.0752272
				Cure_ IkB=1_Olig=0_	0.259649	Cure_ NFIA=1_Bcl2=0_HIF=0_	0.0755483
				Cure_ MDM2=0_BAD=1_	0.260172	Cure_ Rb=1_IkB=1_P53=1_	0.0794587
				Cure_ IkB=1_Notch=1_	0.260426	Cure_ BAX=0_Akt=0_BAD=1_	0.0805875
				Cure_ Olig=0_P21=1_	0.260515	Cure_ BAD=1_IkB=0_HIF=0_	0.0809112
				Cure_ Notch=1_IkB=1_	0.260874	Cure_ Sox9=1_Sox10=1_HIF=0_	0.0821803
				Cure_ BAD=0_CASP9=1_	0.261004	Cure_ HIF=0_NF-kB=0_XIAP=1_	0.0860534
				Cure_ IkB=1_XIAP=0_	0.262199	Cure_ CDKN2A=1_BAX=0_CDKN2A=1_	0.0873853
				Cure_ Bcl2=0_IkB=1_	0.263462	Cure_ Sox10=0_IkB=0_Akt=0_	0.0908684
				Cure_ Sox9=0_BAX=0_	0.264193	Cure_ IkB=1_IkB=0_P53=1_	0.0909249
				Cure_ Ras=0_Pros=0_	0.264204	Cure_ Akt=0_EGFR=1_Sox9=1_	0.0910475
				Cure_ EGFR=1_P21=1_	0.265357	Cure_ P53=1_BAX=0_NFIA=1_	0.0960924
				Cure_ Sox9=1_HIF=1_	0.265688	Cure_ IkB=0_Sox10=0_P53=1_	0.101575
				Cure_ IkB=1_Sox10=0_	0.265794	Cure_ Akt=0_Rb=0_MDM2=0_	0.102
				Cure_ EGFR=0_P21=1_	0.265974	Cure_ Pros=0_P53=1_HIF=0_	0.104795
				Cure_ BAD=1_Rb=1_	0.266012	Cure_ Akt=0_Sox10=0_Pros=0_	0.105068
				Cure_ IkB=1_CASP9=0_	0.266381	Cure_ NFIA=1_Pros=0_HIF=0_	0.10641
				Cure_ BAD=0_Bcl2=1_	0.266852	Cure_ XIAP=0_NFIA=1_P53=1_	0.109424
				Cure_ MDM2=0_Rb=0_	0.267345	Cure_ P53=1_P53=1_Rb=0_	0.111131
				Cure_ P21=1_Notch=1_	0.267347	Cure_ BAX=0_HIF=0_Sox10=0_	0.113226
				Cure_ BAX=0_NFIA=0_	0.268609	Cure_ NFIA=1_XIAP=0_P53=1_	0.113268
				Cure_ Rb=0_NF-kB=0_	0.26942	Cure_ CDKN2A=0_Akt=0_Sox9=1_	0.114573
				Cure_ BAX=0_Olig=0_	0.269513	Cure_ Akt=0_EGFR=1_Sox10=0_	0.119881
				Cure_ P21=1_Sox10=1_	0.27098	Cure_ NF-kB=0_MDM2=1_PTEN=1_	0.12
				Cure_ Notch=0_EGFR=0_	0.270989	Cure_ Sox10=1_XIAP=1_HIF=0_	0.129614
				Cure_ HIF=1_Sox9=1_	0.271555	Cure_ Pros=0_P53=1_Sox10=0_	0.129861
				Cure_ Ras=1_HIF=1_	0.272727	Cure_ BAD=1_Rb=1_HIF=0_	0.131826
				Cure_ Sox10=0_Bcl2=0_	0.273928	Cure_ P53=1_CASP9=0_Sox9=0_	0.137931
				Cure_ NFIA=0_HIF=1_	0.274165	Cure_ Pros=0_EGFR=1_HIF=0_	0.14199
				Cure_ CASP9=1_Ras=0_	0.274695	Cure_ P21=1_CDKN2A=1_NF-kB=1_	0.142113
				Cure_ HIF=1_HIF=1_	0.27635	Cure_ MDM2=1_XIAP=0_P53=1_	0.146093
				Cure_ Sox10=1_CASP9=1_	0.276453	Cure_ P53=0_HIF=0_CDKN2A=1_	0.152124
				Cure_ Sox10=0_Pros=0_	0.276717	Cure_ P21=0_Sox9=1_CDKN2A=1_	0.155156
				Cure_ IkB=0_Rb=1_	0.276889	Cure_ P21=0_Akt=0_Pros=1_	0.161325
				Cure_ EGFR=0_Pros=0_	0.277248	Cure_ P53=1_Bcl2=0_HIF=1_	0.161895
				Cure_ XIAP=1_Olig=0_	0.277551	Cure_ Olig=1_HIF=1_P53=1_	0.166638
				Cure_ Bcl2=0_EGFR=0_	0.278903	Cure_ Akt=0_Bcl2=0_CASP9=0_	0.168599
				Cure_ XIAP=0_Olig=0_	0.280112	Cure_ Sox10=0_Akt=0_HIF=1_	0.170815
				Cure_ HIF=1_CASP9=0_	0.280152	Cure_ Akt=0_BAD=0_Olig=0_	0.173625
				Cure_ Bcl2=0_Sox10=1_	0.280658	Cure_ P21=1_BAX=0_IkB=1_	0.175107
				Cure_ Sox9=1_NFIA=0_	0.280897	Cure_ NF-kB=0_BAX=0_BAD=1_	0.178317
				Cure_ Bcl2=1_Sox9=1_	0.281224	Cure_ Akt=0_NFIA=1_HIF=1_	0.179145
				Cure_ Sox10=1_Notch=0_	0.281289	Cure_ Notch=0_EGFR=1_P53=1_	0.180818
				Cure_ Sox9=1_Notch=0_	0.282083	Cure_ BAD=0_NF-kB=0_EGFR=0_	0.185185
				Cure_ XIAP=0_CASP9=1_	0.282217	Cure_ Sox9=1_CASP9=0_Akt=0_	0.187014
				Cure_ Pros=1_Bcl2=0_	0.28262	Cure_ BAX=0_MDM2=0_Notch=1_	0.195764
				Cure_ P21=0_BAD=0_	0.282685	Cure_ PTEN=1_Bcl2=1_IkB=1_	0.209228
				Cure_ Pros=0_Sox10=0_	0.28279	Cure_ Ras=0_Notch=1_CDKN2A=1_	0.209262
				Cure_ Sox9=0_XIAP=0_	0.282826	Cure_ XIAP=1_Bcl2=0_CDKN2A=1_	0.217706
				Cure_ Olig=0_Notch=1_	0.283607	Cure_ IkB=1_Rb=1_Sox10=1_	0.222954
				Cure_ Notch=0_XIAP=0_	0.283719	Cure_ Ras=0_Rb=1_Sox10=1_	0.223016
				Cure_ Sox9=0_Sox9=0_	0.283757	Cure_ Pros=0_BAX=0_P21=1_	0.225141
				Cure_ HIF=0_Sox10=0_	0.28412	Cure_ NF-kB=0_HIF=1_Pros=1_	0.225941
				Cure_ NFIA=1_Sox9=1_	0.284158	Cure_ BAD=0_MDM2=0_BAD=0_	0.227092
				Cure_ XIAP=0_Sox9=1_	0.284661	Cure_ BAX=1_MDM2=0_P21=1_	0.228055
				Cure_ NFIA=1_Notch=1_	0.284689	Cure_ EGFR=1_EGFR=0_Ras=0_	0.231193
				Cure_ Pros=1_Notch=0_	0.284943	Cure_ Rb=1_IkB=1_BAX=1_	0.232692
				Cure_ NFIA=0_Notch=0_	0.285285	Cure_ Olig=1_NF-kB=0_Sox10=0_	0.23521
				Cure_ CASP9=1_EGFR=0_	0.285421	Cure_ CDKN2A=1_P53=0_XIAP=0_	0.238849
				Cure_ XIAP=1_XIAP=0_	0.28561	Cure_ NF-kB=0_Sox9=0_BAD=1_	0.24238
				Cure_ BAX=0_CASP9=0_	0.285744	Cure_ BAD=0_Rb=1_Sox10=0_	0.244353
				Cure_ Olig=0_EGFR=1_	0.286102	Cure_ Notch=0_Ras=1_NF-kB=0_	0.24736
				Cure_ BAX=0_Bcl2=1_	0.287041	Cure_ NFIA=1_Sox10=0_NF-kB=0_	0.247546
				Cure_ Olig=0_Bcl2=1_	0.287086	Cure_ XIAP=0_Rb=1_EGFR=0_	0.252726
				Cure_ Notch=1_Notch=0_	0.287566	Cure_ P21=1_BAX=0_EGFR=1_	0.253202
				Cure_ Pros=1_Pros=0_	0.287586	Cure_ Olig=1_XIAP=0_BAX=0_	0.253525
				Cure_ XIAP=0_Pros=1_	0.287794	Cure_ P21=1_CASP9=1_Pros=1_	0.253542
				Cure_ CASP9=0_NFIA=1_	0.287826	Cure_ Bcl2=0_Bcl2=0_BAX=0_	0.25356
				Cure_ Sox9=0_CASP9=0_	0.288115	Cure_ BAX=1_XIAP=0_NF-kB=0_	0.253595
				Cure_ XIAP=0_XIAP=0_	0.288529	Cure_ NF-kB=0_BAD=1_Sox10=1_	0.255605
				Cure_ Notch=0_EGFR=1_	0.288766	Cure_ Sox9=0_NF-kB=0_Pros=0_	0.2578
				Cure_ NFIA=1_EGFR=1_	0.289192	Cure_ Ras=0_Rb=0_Rb=1_	0.259259
				Cure_ Sox9=1_Sox9=1_	0.289296	Cure_ P21=0_Sox9=0_HIF=0_	0.261644
				Cure_ CASP9=1_Sox9=0_	0.289322	Cure_ Sox10=1_EGFR=1_NF-kB=0_	0.265879
				Cure_ CASP9=0_XIAP=1_	0.289433	Cure_ Sox9=0_Akt=0_XIAP=1_	0.266842
				Cure_ Olig=1_EGFR=0_	0.289815	Cure_ Sox9=1_Olig=0_BAX=0_	0.268946
				Cure_ Olig=1_Sox9=1_	0.290296	Cure_ Ras=0_BAX=1_Rb=1_	0.27552
				Cure_ Ras=1_Sox10=1_	0.290551	Cure_ BAD=1_Pros=1_Rb=1_	0.276397
				Cure_ Sox10=0_CASP9=0_	0.29086	Cure_ NFIA=0_Olig=0_BAD=0_	0.277137
				Cure_ Olig=0_HIF=0_	0.290924	Cure_ XIAP=0_NFIA=0_MDM2=0_	0.277626
				Cure_ EGFR=1_Bcl2=1_	0.291099	Cure_ EGFR=0_Pros=0_IkB=1_	0.277952
				Cure_ Notch=0_Sox9=0_	0.292415	Cure_ NFIA=0_BAD=1_Rb=1_	0.278328
				Cure_ XIAP=0_Notch=1_	0.293082	Cure_ Rb=1_Ras=1_Ras=1_	0.28012
				Cure_ Ras=1_XIAP=0_	0.293291	Cure_ HIF=1_P21=1_BAD=1_	0.280366
				Cure_ XIAP=0_Sox9=0_	0.293473	Cure_ Rb=1_Rb=0_Rb=1_	0.280663
				Cure_ CASP9=0_Notch=1_	0.29433	Cure_ BAX=1_Bcl2=0_IkB=1_	0.283226
				Cure_ HIF=0_EGFR=1_	0.294857	Cure_ Sox10=1_Sox9=1_P21=1_	0.283252
				Cure_ IkB=1_P21=0_	0.295598	Cure_ BAD=0_EGFR=0_NFIA=1_	0.285389
				Cure_ CASP9=0_Sox10=0_	0.296464	Cure_ XIAP=1_MDM2=0_XIAP=0_	0.285501
				Cure_ Sox10=0_Ras=1_	0.296639	Cure_ BAD=0_Sox9=1_BAD=0_	0.286041
				Cure_ Ras=0_BAD=1_	0.297091	Cure_ NFIA=0_IkB=1_EGFR=0_	0.286255
				Cure_ CASP9=0_Olig=1_	0.297159	Cure_ BAX=0_Notch=1_BAD=0_	0.286314
				Cure_ Olig=0_BAX=1_	0.297903	Cure_ MDM2=0_NFIA=1_XIAP=0_	0.287581
				Cure_ EGFR=1_HIF=0_	0.298247	Cure_ Sox9=1_NF-kB=0_Sox9=0_	0.292086
				Cure_ EGFR=1_BAX=1_	0.300183	Cure_ BAX=0_Pros=0_BAX=0_	0.292447
				Cure_ Olig=1_HIF=0_	0.301384	Cure_ P21=0_Rb=1_Sox10=1_	0.292841
				Cure_ BAX=1_NFIA=1_	0.30268	Cure_ EGFR=1_Rb=1_Sox10=0_	0.293244
				Cure_ Sox10=1_BAD=1_	0.303085	Cure_ MDM2=0_Olig=1_HIF=1_	0.296304
				Cure_ Rb=1_MDM2=1_	0.304523	Cure_ NFIA=0_P21=1_P21=1_	0.29758
				Cure_ IkB=0_BAX=0_	0.304557	Cure_ NF-kB=0_Ras=1_Bcl2=1_	0.299666
				Cure_ Bcl2=1_HIF=0_	0.304862	Cure_ P21=1_Pros=1_Bcl2=0_	0.300192
				Cure_ Sox9=0_BAD=1_	0.306096	Cure_ Ras=1_P21=1_Olig=0_	0.300498
				Cure_ BAD=1_Bcl2=1_	0.306296	Cure_ BAD=0_BAD=0_BAX=0_	0.303992
				Cure_ NFIA=0_BAD=1_	0.307276	Cure_ NFIA=1_XIAP=1_CDKN2A=1_	0.305344
				Cure_ Notch=1_IkB=0_	0.307577	Cure_ BAD=1_EGFR=0_HIF=1_	0.306669
				Cure_ P21=0_Sox9=1_	0.311204	Cure_ Olig=1_MDM2=0_NFIA=1_	0.307236
				Cure_ CASP9=0_BAD=1_	0.31171	Cure_ BAD=0_Sox10=0_XIAP=0_	0.310326
				Cure_ IkB=0_Pros=0_	0.312274	Cure_ Sox10=1_CASP9=0_IkB=1_	0.316538
				Cure_ BAD=1_Notch=0_	0.312356	Cure_ P21=1_EGFR=0_XIAP=1_	0.31685
				Cure_ P21=0_Pros=0_	0.312389	Cure_ P21=1_CASP9=0_Sox9=0_	0.317762
				Cure_ Sox10=0_P21=0_	0.312682	Cure_ Sox9=1_P21=0_NF-kB=0_	0.318033
				Cure_ P21=0_P21=0_	0.314148	Cure_ EGFR=0_XIAP=0_Bcl2=0_	0.321578
				Cure_ P21=0_NFIA=0_	0.314319	Cure_ NF-kB=0_HIF=0_PTEN=0_	0.325
				Cure_ Olig=0_P21=0_	0.314957	Cure_ Notch=1_HIF=1_Sox9=0_	0.326685
				Cure_ P21=0_Olig=0_	0.315553	Cure_ EGFR=0_Olig=1_CASP9=1_	0.327521
				Cure_ P21=0_Bcl2=0_	0.315625	Cure_ CASP9=1_P53=0_BAX=1_	0.327988
				Cure_ IkB=0_Bcl2=1_	0.316752	Cure_ EGFR=0_Sox10=1_NFIA=0_	0.329734
				Cure_ Notch=1_P21=0_	0.316837	Cure_ PTEN=1_MDM2=1_NFIA=1_	0.330586
				Cure_ EGFR=1_IkB=0_	0.316895	Cure_ Olig=1_EGFR=1_P21=1_	0.331163
				Cure_ Rb=0_Ras=0_	0.317217	Cure_ Ras=0_Notch=1_Olig=0_	0.331612
				Cure_ Pros=0_P21=0_	0.317285	Cure_ CASP9=1_Pros=1_Pros=1_	0.332248
				Cure_ Ras=1_P21=0_	0.31748	Cure_ EGFR=1_BAX=0_EGFR=1_	0.335125
				Cure_ Bcl2=0_IkB=0_	0.319158	Cure_ NFIA=1_EGFR=0_Pros=1_	0.335125
				Cure_ CASP9=0_P21=0_	0.321705	Cure_ BAX=0_NFIA=1_BAD=0_	0.335387
				Cure_ P21=0_Sox9=0_	0.322537	Cure_ Ras=0_Notch=1_NFIA=0_	0.335475
				Cure_ XIAP=0_Rb=0_	0.323444	Cure_ BAD=1_HIF=1_Sox9=0_	0.336988
				Cure_ IkB=0_IkB=0_	0.324678	Cure_ Sox9=0_Bcl2=0_Pros=1_	0.338475
				Cure_ XIAP=0_P21=0_	0.324938	Cure_ Sox9=0_Pros=1_BAD=1_	0.339133
				Cure_ IkB=0_Ras=1_	0.327387	Cure_ BAD=0_BAX=0_Pros=0_	0.340206
				Cure_ P21=1_MDM2=1_	0.327613	Cure_ IkB=0_IkB=0_BAD=0_	0.340741
				Cure_ Rb=0_XIAP=1_	0.328688	Cure_ Sox10=0_BAD=1_EGFR=0_	0.341236
				Cure_ Rb=0_NFIA=1_	0.331492	Cure_ NF-kB=0_Rb=0_Olig=0_	0.344246
				Cure_ Rb=0_Olig=0_	0.333126	Cure_ HIF=1_Pros=1_BAD=1_	0.345146
				Cure_ Olig=0_Rb=0_	0.333923	Cure_ BAD=1_Sox10=1_Sox9=1_	0.345841
				Cure_ Rb=0_Sox9=1_	0.335552	Cure_ NFIA=0_XIAP=0_Sox9=1_	0.345913
				Cure_ MDM2=0_NF-kB=1_	0.352917	Cure_ NFIA=0_HIF=1_Notch=1_	0.346247
				Cure_ Rb=0_HIF=0_	0.359963	Cure_ HIF=1_BAX=0_MDM2=0_	0.346454
				Cure_ Sox10=1_MDM2=1_	0.367259	Cure_ Olig=0_CASP9=1_Bcl2=0_	0.346527
				Cure_ Rb=0_P21=0_	0.368036	Cure_ CASP9=1_Ras=0_P21=1_	0.347962
				Cure_ BAX=0_NF-kB=1_	0.370886	Cure_ Olig=0_Sox10=0_EGFR=0_	0.349001
				Cure_ NFIA=1_MDM2=1_	0.371491	Cure_ NF-kB=0_Olig=1_Rb=0_	0.349593
				Cure_ NF-kB=1_IkB=1_	0.372567	Cure_ BAD=1_PTEN=0_HIF=0_	0.351852
				Cure_ NF-kB=1_BAX=0_	0.372819	Cure_ XIAP=0_NFIA=1_Bcl2=0_	0.352041
				Cure_ HIF=1_MDM2=1_	0.374869	Cure_ NFIA=1_Olig=0_XIAP=0_	0.35304
				Cure_ EGFR=0_NF-kB=1_	0.378032	Cure_ Pros=0_Sox10=1_Sox9=0_	0.35308
				Cure_ NF-kB=1_NF-kB=1_	0.379847	Cure_ Akt=0_MDM2=0_Bcl2=1_	0.353263
				Cure_ Bcl2=0_NF-kB=1_	0.379945	Cure_ Olig=0_Notch=1_Notch=1_	0.357013
				Cure_ NF-kB=1_Bcl2=0_	0.382294	Cure_ BAD=0_Sox10=1_BAD=1_	0.357309
				Cure_ NF-kB=1_Olig=1_	0.393587	Cure_ EGFR=1_Bcl2=0_XIAP=0_	0.357888
				Cure_ NF-kB=1_EGFR=1_	0.393933	Cure_ CASP9=1_XIAP=0_XIAP=0_	0.357992
				Cure_ PTEN=0_MDM2=0_	0.39772	Cure_ Bcl2=0_BAX=1_Ras=1_	0.359792
				Cure_ PTEN=0_Rb=1_	0.39796	Cure_ Notch=1_EGFR=1_BAD=0_	0.359807
				Cure_ MDM2=1_BAD=1_	0.399017	Cure_ Notch=1_Pros=0_BAD=1_	0.360784
				Cure_ HIF=0_NF-kB=1_	0.402343	Cure_ IkB=0_Ras=0_Olig=1_	0.361429
				Cure_ PTEN=0_IkB=1_	0.405563	Cure_ Akt=0_XIAP=1_Sox10=0_	0.364961
				Cure_ PTEN=0_Ras=0_	0.407834	Cure_ NFIA=0_Sox10=0_Ras=1_	0.368139
				Cure_ HIF=1_PTEN=0_	0.418377	Cure_ Ras=1_EGFR=1_Pros=1_	0.368252
				Cure_ NF-kB=1_IkB=0_	0.420115	Cure_ Sox10=0_NFIA=1_NFIA=1_	0.371145
				Cure_ NF-kB=1_P21=0_	0.424531	Cure_ EGFR=1_Sox9=0_Sox10=1_	0.371303
				Cure_ Bcl2=0_PTEN=0_	0.425555	Cure_ IkB=1_Olig=0_CASP9=0_	0.373295
				Cure_ Sox10=0_PTEN=0_	0.427509	Cure_ Bcl2=0_BAD=0_BAD=1_	0.373547
				Cure_ P21=0_NF-kB=1_	0.432198	Cure_ XIAP=1_MDM2=0_Pros=1_	0.374054
				Cure_ PTEN=0_Sox10=1_	0.432626	Cure_ PTEN=0_PTEN=0_HIF=0_	0.374372
				Cure_ PTEN=0_PTEN=0_	0.43951	Cure_ Pros=1_Olig=1_EGFR=1_	0.374413
				Cure_ PTEN=0_Bcl2=1_	0.439642	Cure_ Bcl2=0_HIF=1_Sox9=1_	0.377284
				Cure_ PTEN=0_CASP9=0_	0.439929	Cure_ CASP9=1_CASP9=0_BAX=1_	0.381879
				Cure_ PTEN=0_Olig=1_	0.447686	Cure_ Rb=1_Sox9=1_IkB=0_	0.383
				Cure_ Rb=1_CDKN2A=0_	0.457809	Cure_ Ras=0_Bcl2=0_BAX=1_	0.383579
				Cure_ HIF=0_PTEN=0_	0.461473	Cure_ Sox10=0_Pros=0_Sox10=0_	0.384575
				Cure_ Ras=0_CDKN2A=0_	0.465978	Cure_ Rb=1_CASP9=0_P21=0_	0.389495
				Cure_ EGFR=0_P53=0_	0.46636	Cure_ XIAP=0_Rb=0_BAX=0_	0.390977
				Cure_ NFIA=1_P53=0_	0.46874	Cure_ MDM2=0_BAX=1_IkB=0_	0.391343
				Cure_ P21=0_PTEN=0_	0.471208	Cure_ XIAP=0_CASP9=0_Sox10=1_	0.392957
				Cure_ P53=0_XIAP=1_	0.472598	Cure_ Notch=0_NFIA=0_HIF=1_	0.393342
				Cure_ Olig=0_P53=0_	0.475789	Cure_ IkB=0_Bcl2=0_P21=1_	0.394558
				Cure_ XIAP=0_P53=0_	0.475802	Cure_ Ras=0_Olig=0_Ras=0_	0.396923
				Cure_ P53=0_Pros=1_	0.477084	Cure_ IkB=1_Sox9=0_Rb=0_	0.397363
				Cure_ P53=0_P53=0_	0.477915	Cure_ Ras=0_Ras=0_Sox10=0_	0.397997
				Cure_ XIAP=1_CDKN2A=0_	0.478446	Cure_ Bcl2=1_CASP9=0_Akt=0_	0.398586
				Cure_ Notch=1_P53=0_	0.48273	Cure_ Olig=1_Ras=0_NFIA=1_	0.398693
				Cure_ BAX=1_P53=0_	0.487456	Cure_ Bcl2=1_HIF=1_CASP9=1_	0.399768
				Cure_ HIF=0_P53=0_	0.488749	Cure_ HIF=0_PTEN=0_Sox9=0_	0.401835
				Cure_ PTEN=0_NF-kB=1_	0.502094	Cure_ Pros=1_HIF=0_MDM2=1_	0.404399
				Cure_ CDKN2A=0_BAX=1_	0.513738	Cure_ BAX=1_IkB=0_P53=0_	0.407736
				Cure_ CDKN2A=0_Rb=0_	0.525087	Cure_ CASP9=1_BAD=0_BAD=0_	0.407849
				Cure_ P53=0_PTEN=0_	0.559931	Cure_ Pros=1_Notch=0_BAD=1_	0.409836
				Cure_ NF-kB=1_CDKN2A=0_	0.688317	Cure_ NFIA=0_EGFR=0_IkB=0_	0.413634
				Cure_ Akt=1_MDM2=0_	0.736393	Cure_ P53=1_Bcl2=0_PTEN=0_	0.41505
				Cure_ XIAP=1_Akt=1_	0.77821	Cure_ P21=0_BAX=1_Sox10=1_	0.419185
				Cure_ XIAP=0_Akt=1_	0.782728	Cure_ P53=0_PTEN=1_BAD=0_	0.419423
				Cure_ Notch=0_Akt=1_	0.784375	Cure_ Akt=0_Ras=0_CDKN2A=0_	0.419753
				Cure_ Akt=1_CASP9=0_	0.796157	Cure_ P53=0_CASP9=1_Sox9=1_	0.419886
				Cure_ IkB=0_Akt=1_	0.832832	Cure_ EGFR=1_Pros=0_Bcl2=0_	0.420619
				Cure_ Akt=1_CDKN2A=0_	0.847394	Cure_ BAD=1_Ras=1_Notch=0_	0.421572
						Cure_ BAX=1_XIAP=1_Sox9=1_	0.421948
						Cure_ XIAP=1_BAD=0_P53=1_	0.423645
						Cure_ P21=0_BAX=1_Sox9=0_	0.428026
						Cure_ Ras=0_NFIA=1_Sox10=0_	0.428571
						Cure_ Sox10=1_P21=0_BAX=1_	0.433017
						Cure_ Pros=1_NF-kB=1_HIF=0_	0.434535
						Cure_ PTEN=1_Rb=0_Bcl2=1_	0.435179
						Cure_ CDKN2A=0_P53=1_Bcl2=1_	0.438005
						Cure_ Pros=1_IkB=0_Notch=1_	0.439513
						Cure_ IkB=1_P53=0_Ras=1_	0.442448
						Cure_ IkB=0_BAX=1_BAD=1_	0.444662
						Cure_ Pros=1_Sox9=1_IkB=0_	0.450669
						Cure_ Sox10=1_Sox9=0_Bcl2=1_	0.451058
						Cure_ BAD=1_P21=1_Rb=0_	0.451172
						Cure_ Sox10=0_NF-kB=1_P53=1_	0.452442
						Cure_ IkB=0_Sox9=1_Sox9=1_	0.458625
						Cure_ CASP9=0_NFIA=1_Sox9=0_	0.458944
						Cure_ P21=0_Sox9=1_BAX=0_	0.460977
						Cure_ IkB=0_Bcl2=0_Pros=1_	0.46147
						Cure_ XIAP=1_IkB=0_P21=1_	0.461972
						Cure_ Bcl2=1_Sox9=0_EGFR=0_	0.462733
						Cure_ Rb=0_Olig=1_BAD=1_	0.466604
						Cure_ XIAP=1_Bcl2=0_Sox9=0_	0.467871
						Cure_ Pros=0_Olig=0_CASP9=0_	0.468245
						Cure_ Rb=0_Bcl2=0_Bcl2=0_	0.468911
						Cure_ Rb=0_Rb=0_Sox10=0_	0.469701
						Cure_ Rb=0_EGFR=0_Ras=1_	0.471503
						Cure_ EGFR=1_IkB=0_EGFR=1_	0.472603
						Cure_ Olig=1_Rb=0_Olig=0_	0.475784
						Cure_ XIAP=1_XIAP=1_XIAP=1_	0.476889
						Cure_ CDKN2A=0_Sox10=1_MDM2=0_	0.479544
						Cure_ Notch=1_CASP9=0_EGFR=1_	0.482581
						Cure_ CASP9=0_EGFR=1_MDM2=0_	0.485996
						Cure_ P53=0_Sox9=1_IkB=1_	0.488825
						Cure_ BAX=0_Notch=1_CASP9=0_	0.49084
						Cure_ P53=0_NFIA=0_Pros=1_	0.501744
						Cure_ BAD=0_Akt=0_Bcl2=1_	0.509309
						Cure_ MDM2=0_IkB=0_P21=0_	0.510806
						Cure_ IkB=1_CDKN2A=0_Olig=1_	0.529622
						Cure_ IkB=0_BAD=1_XIAP=1_	0.532195
						Cure_ Pros=0_Ras=0_BAX=1_	0.534083
						Cure_ Notch=1_Sox9=0_P53=0_	0.536332
						Cure_ P53=0_Sox9=0_Sox10=1_	0.537868
						Cure_ Pros=0_Bcl2=1_Olig=1_	0.551285
						Cure_ Ras=0_CDKN2A=0_NFIA=0_	0.551922
						Cure_ NF-kB=0_PTEN=0_Pros=1_	0.55518
						Cure_ NFIA=1_NFIA=0_P53=0_	0.556504
						Cure_ XIAP=1_CASP9=0_NFIA=1_	0.559848
						Cure_ EGFR=0_PTEN=0_PTEN=0_	0.560734
						Cure_ Bcl2=0_P21=0_IkB=0_	0.561785
						Cure_ Olig=0_EGFR=1_Ras=0_	0.562264
						Cure_ XIAP=1_BAX=0_Sox10=1_	0.562443
						Cure_ Bcl2=1_Sox9=0_IkB=0_	0.564885
						Cure_ NF-kB=1_Sox9=1_BAX=1_	0.568627
						Cure_ BAD=1_PTEN=0_NF-kB=0_	0.569196
						Cure_ NFIA=0_P53=0_Olig=1_	0.571848
						Cure_ P21=1_CASP9=1_CDKN2A=0_	0.573226
						Cure_ Pros=0_Bcl2=1_Sox9=1_	0.583824
						Cure_ Sox10=0_P21=1_NF-kB=1_	0.584663
						Cure_ P21=0_CASP9=0_Akt=0_	0.585965
						Cure_ PTEN=0_Ras=1_Sox10=1_	0.585983
						Cure_ CDKN2A=0_XIAP=0_Ras=0_	0.591966
						Cure_ PTEN=0_Sox10=1_HIF=1_	0.594951
						Cure_ Sox10=1_IkB=0_PTEN=0_	0.59775
						Cure_ CASP9=1_CDKN2A=0_Notch=1_	0.605431
						Cure_ Notch=1_Sox10=1_NF-kB=1_	0.605873
						Cure_ NF-kB=1_BAX=0_Sox10=1_	0.605931
						Cure_ NF-kB=1_Ras=1_Notch=1_	0.60618
						Cure_ Notch=1_HIF=1_P21=0_	0.607892
						Cure_ Akt=0_Ras=1_MDM2=1_	0.608022
						Cure_ Sox9=1_NF-kB=1_EGFR=0_	0.612313
						Cure_ PTEN=0_NFIA=0_Sox10=0_	0.614972
						Cure_ XIAP=1_Bcl2=1_Akt=0_	0.616027
						Cure_ CDKN2A=0_BAX=1_XIAP=0_	0.617415
						Cure_ BAX=1_CDKN2A=0_Sox10=0_	0.617509
						Cure_ PTEN=0_P53=0_Sox9=1_	0.617587
						Cure_ Sox9=0_CASP9=1_CDKN2A=0_	0.618309
						Cure_ P53=0_P53=0_Sox9=1_	0.622531
						Cure_ CASP9=0_BAD=0_XIAP=0_	0.625332
						Cure_ Bcl2=0_IkB=0_P53=0_	0.625706
						Cure_ CDKN2A=0_Ras=1_Pros=1_	0.627271
						Cure_ Pros=1_CDKN2A=0_NFIA=0_	0.627431
						Cure_ Sox9=1_CDKN2A=0_NFIA=1_	0.628913
						Cure_ Sox10=0_NFIA=0_Pros=0_	0.62956
						Cure_ NF-kB=1_Sox9=1_Notch=1_	0.630976
						Cure_ PTEN=0_Ras=1_EGFR=1_	0.632254
						Cure_ P21=1_NFIA=0_P53=0_	0.634034
						Cure_ P53=0_IkB=0_Olig=1_	0.634304
						Cure_ PTEN=1_P53=0_Rb=0_	0.635336
						Cure_ NFIA=1_PTEN=0_Sox9=0_	0.639101
						Cure_ Olig=1_Ras=0_HIF=1_	0.639896
						Cure_ Notch=1_MDM2=1_Rb=1_	0.64014
						Cure_ CASP9=1_P21=0_CDKN2A=0_	0.643866
						Cure_ CDKN2A=0_CASP9=0_BAX=1_	0.647784
						Cure_ NF-kB=1_IkB=0_HIF=1_	0.651883
						Cure_ Sox9=0_NF-kB=1_Sox9=0_	0.653253
						Cure_ Pros=0_NF-kB=1_EGFR=0_	0.658628
						Cure_ XIAP=1_Sox9=0_EGFR=1_	0.659145
						Cure_ Sox9=0_Notch=0_NFIA=1_	0.665195
						Cure_ NF-kB=0_NF-kB=1_Sox9=1_	0.665993
						Cure_ P21=1_MDM2=1_XIAP=0_	0.666147
						Cure_ BAX=0_NF-kB=1_NFIA=0_	0.66958
						Cure_ MDM2=1_BAX=1_IkB=1_	0.673588
						Cure_ Olig=1_EGFR=1_PTEN=0_	0.674045
						Cure_ Sox9=1_Sox10=0_P53=0_	0.677615
						Cure_ NFIA=0_IkB=1_NF-kB=1_	0.67978
						Cure_ IkB=1_BAX=1_Notch=0_	0.679813
						Cure_ Notch=0_Sox9=1_NFIA=1_	0.681626
						Cure_ P53=0_NFIA=1_MDM2=0_	0.686747
						Cure_ IkB=1_Sox9=0_NF-kB=1_	0.687771
						Cure_ NF-kB=1_BAX=0_BAX=0_	0.692139
						Cure_ Pros=0_CDKN2A=0_IkB=0_	0.697419
						Cure_ NF-kB=1_BAX=0_Sox9=1_	0.699096
						Cure_ Ras=0_Pros=0_XIAP=0_	0.701299
						Cure_ Bcl2=0_Notch=0_IkB=0_	0.70808
						Cure_ PTEN=0_Olig=1_Notch=0_	0.712176
						Cure_ XIAP=0_Notch=0_Pros=0_	0.735323
						Cure_ MDM2=1_HIF=0_BAX=0_	0.739766
						Cure_ NFIA=1_HIF=1_CASP9=0_	0.751786
						Cure_ Olig=1_PTEN=0_Rb=0_	0.754236
						Cure_ Ras=0_Rb=0_CDKN2A=0_	0.756155
						Cure_ Notch=1_Pros=1_MDM2=1_	0.76251
						Cure_ XIAP=0_MDM2=1_NFIA=0_	0.772275
						Cure_ EGFR=1_HIF=1_CASP9=0_	0.774915
						Cure_ Olig=1_XIAP=1_HIF=1_	0.783207
						Cure_ CASP9=0_NF-kB=1_Akt=0_	0.784593
						Cure_ NF-kB=1_NFIA=0_Rb=0_	0.786055
						Cure_ Pros=0_MDM2=1_P21=1_	0.795749
						Cure_ EGFR=1_Ras=0_CDKN2A=0_	0.797802
						Cure_ Sox9=1_Notch=1_MDM2=1_	0.804047
						Cure_ Bcl2=1_Rb=0_NFIA=1_	0.809853
						Cure_ EGFR=0_NF-kB=1_Ras=0_	0.811364
						Cure_ HIF=1_NFIA=0_Bcl2=1_	0.818852
						Cure_ CASP9=0_NF-kB=1_Pros=1_	0.826275
						Cure_ IkB=1_XIAP=1_Bcl2=1_	0.826927
						Cure_ Bcl2=1_HIF=1_Sox9=0_	0.831423
						Cure_ Sox9=0_MDM2=1_Olig=1_	0.831741
						Cure_ Akt=0_Notch=0_CASP9=0_	0.832206
						Cure_ MDM2=1_Olig=1_Olig=1_	0.833751
						Cure_ BAD=0_CASP9=0_EGFR=1_	0.877732
						Cure_ BAD=0_EGFR=1_Bcl2=1_	0.882105
						Cure_ NFIA=0_PTEN=0_XIAP=1_	0.883906
						Cure_ CASP9=0_P53=0_IkB=1_	0.889549
						Cure_ MDM2=1_Ras=0_BAX=1_	0.900456
						Cure_ P53=0_Rb=1_CASP9=0_	0.912509
						Cure_ PTEN=0_XIAP=1_MDM2=0_	0.912786
						Cure_ Ras=0_Notch=1_XIAP=1_	0.914943
						Cure_ Notch=0_NF-kB=1_BAD=0_	0.93369
						Cure_ Sox9=1_MDM2=1_HIF=1_	0.937761
						Cure_ Bcl2=0_Notch=0_MDM2=1_	0.944519
						Cure_ MDM2=1_Notch=1_Notch=0_	0.948232
						Cure_ MDM2=1_BAD=0_CASP9=1_	0.951274
						Cure_ NF-kB=1_Olig=0_XIAP=1_	0.956224
						Cure_ EGFR=1_PTEN=0_MDM2=1_	0.95799
						Cure_ EGFR=1_BAX=0_P53=0_	0.959497
						Cure_ Ras=0_P53=0_Olig=1_	0.959854
						Cure_ NF-kB=1_XIAP=1_CASP9=0_	0.96208
						Cure_ NF-kB=0_MDM2=1_Notch=0_	0.962751
						Cure_ Bcl2=1_NFIA=0_Notch=0_	0.966324
						Cure_ MDM2=1_MDM2=1_CDKN2A=0_	0.966691
						Cure_ Notch=0_NF-kB=0_IkB=1_	0.967638
						Cure_ MDM2=1_Notch=1_CASP9=0_	0.968669
						Cure_ P53=1_NF-kB=0_Akt=1_	0.975161
						Cure_ Bcl2=0_Akt=1_P53=1_	0.979592
						Cure_ MDM2=1_NF-kB=1_HIF=1_	0.982875
						Cure_ EGFR=0_Bcl2=1_P53=0_	0.98802
						Cure_ XIAP=1_Pros=0_P53=0_	0.988475
						Cure_ NFIA=1_NF-kB=1_Bcl2=1_	0.988513
						Cure_ Notch=1_P53=0_Bcl2=1_	0.990923
						Cure_ P53=0_XIAP=1_Sox10=0_	0.995146
						Cure_ CDKN2A=0_P53=0_Notch=1_	0.995176
						Cure_ CDKN2A=0_MDM2=1_CASP9=0_	0.995431
						Cure_ Bcl2=1_EGFR=0_MDM2=1_	0.995431
						Cure_ HIF=1_P53=0_CASP9=0_	0.996575
						Cure_ Ras=0_Akt=1_P53=1_	0.997669
						Cure_ CDKN2A=0_Notch=0_MDM2=1_	0.998014
						Cure_ BAX=0_MDM2=1_CASP9=0_	0.998509
						Cure_ Bcl2=1_IkB=0_P53=0_	0.99851
						Cure_ XIAP=1_CDKN2A=0_MDM2=1_	0.999134
						Cure_ Akt=1_Rb=1_P21=0_	0.999665
						Cure_ CASP9=1_Akt=1_XIAP=0_	0.999693
						Cure_ CASP9=1_Akt=1_IkB=1_	0.999695
						Cure_ CASP9=0_Akt=1_P21=1_	0.999711
						Cure_ Akt=0_Akt=1_BAX=1_	0.999846
						Cure_ Akt=1_Rb=0_BAD=1_	1
						Cure_ Akt=1_MDM2=1_P21=0_	1
						Cure_ Akt=1_IkB=1_HIF=0_	1
						Cure_ NFIA=1_Olig=1_Akt=1_	1
						Cure_ P53=0_BAD=1_Akt=1_	1
						Cure_ Sox10=0_Akt=1_PTEN=0_	1
						Cure_ EGFR=1_Pros=0_Akt=1_	1
						Cure_ Akt=1_Ras=0_PTEN=1_	1
						Cure_ IkB=0_BAD=0_Akt=1_	1
						Cure_ Akt=1_Notch=0_XIAP=1_	1
						Cure_ Akt=1_CASP9=1_Notch=0_	1
						Cure_ Akt=1_Sox10=0_Bcl2=1_	1
						Cure_ Olig=1_Akt=1_BAX=1_	1
						Cure_ CASP9=0_XIAP=0_Akt=1_	1
						Cure_ Pros=0_P53=0_P21=0_	1
						Cure_ BAD=1_Pros=0_Akt=1_	1
						Cure_ Akt=1_Rb=0_EGFR=0_	1
						Cure_ P21=0_Bcl2=1_Notch=0_	1
						Cure_ Akt=1_EGFR=0_Akt=1_	1
						Cure_ IkB=0_NFIA=0_Akt=1_	1
						Cure_ NFIA=0_Akt=1_BAD=0_	1
						Cure_ Akt=1_Sox10=1_XIAP=0_	1
						Cure_ BAX=0_Rb=1_Akt=1_	1
						Cure_ Akt=1_IkB=0_Notch=0_	1
						Cure_ Rb=0_Akt=1_P21=1_	1
						Cure_ Sox10=0_Bcl2=1_Akt=1_	1
						Cure_ Akt=0_Akt=1_IkB=1_	1
						Cure_ IkB=0_P53=0_P21=0_	1
						Cure_ Akt=1_Rb=0_NFIA=0_	1
						Cure_ IkB=0_Olig=0_Akt=1_	1
						Cure_ MDM2=1_Notch=1_Akt=1_	1
						Cure_ Akt=1_P53=0_Notch=0_	1
						Cure_ Akt=1_MDM2=1_Pros=1_	1
